# Supplementary material for: Benchmark Study on Phosphorescence Energies of Anthraquinone Compounds: Comparison between TDDFT and UDFT
Source: Molecules. 2023 Apr 5;28(7):3257. doi: 10.3390/molecules28073257 (PMC10096341; doi:10.3390/molecules28073257)
Supplement: Supplementary file 1 [file molecules-28-03257-s001.zip]

Archive with 1 entries (1 files):
- molecules-2289708-supplementary.pdf
